# Supplementary material for: A Novel Role for the SMG-1 Kinase in Lifespan and Oxidative Stress Resistance in Caenorhabditis elegans
Source: PLoS One. 2008 Oct 6;3(10):e3354. doi: 10.1371/journal.pone.0003354 (PMC2556085; doi:10.1371/journal.pone.0003354)
Supplement: Table S1 — List of clones tested in the screen. (0.03 MB XLS) [file pone.0003354.s001.xls]

## Sheet: Feuil1
GenePair Name
B0024.6
B0025.1
B0218.5
B0222.9
B0240.3
B0252.1
B0261.2
B0285.1
B0334.8
B0414.7
B0495.2
B0496.3
B0511.4
B0523.1
B0545.1
C01C4.3
C01G6.8
C01H6.9
C03B1.5
C03C10.1
C04A11.3
C04G2.10
C04G2.2
C04G6.1
C04H5.3
C05C12.1
C05D10.2
C05D2.1
C05H8.1
C06A12.4
C06E8.3
C07G1.3
C08F8.6
C08H9.5
C09B8.7
C09B9.4
C09G4.2
C10C6.1
C10H11.9
C12D8.10
C14B9.4
C16A11.3
C16B8.1
C16D9.2
C18H7.4
C24A1.3
C24A8.4
C24G6.2
C25A8.5
C25F6.4
C25H3.1
C29F9.7
C30G4.3
C31E10.8
C33F10.2
C34F11.5
C34G6.5
C36B7.1
C39H7.1
C41C4.4
C42C1.9
C44C8.6
C44H4.6
C45B11.1
C46C2.1
C47D12.1
C48B6.6
C49C3.2
C49C8.1
C49H3.1
C54G4.1
C55C3.4
C56A3.8
D1044.3
D1044.8
D1073.1
D2024.1
D2045.5
D2045.7
E01H11.1
E02C12.8
E02D9.1
E02H4.3
Eeed8.9
F01D4.3
F08B4.3
F08F1.1
F09A5.2
F09E5.1
F09G2.1
F10C2.1
F11D5.3
F11E6.8
F14H12.4
F15A2.6
F16B12.5
F17E5.1
F18F11.5
F18H3.5
F19H6.1
F20B6.8
F20D6.5
F21F3.2
F22B3.8
F22D6.1
F22D6.5
F22H10.5
F23C8.7
F23C8.8
F25F2.1
F26E4.5
F28B12.3
F29C4.1
F31E3.2
F32B6.10
F32E10.5
F33E2.2
F35C8.1
F35C8.2
F35H8.7
F36H12.8
F39H11.3
F42G10.2
F42G8.3
F42G8.4
F43C1.2
F46C3.1
F46F2.2
F46F6.2
F46G11.3
F47F2.1
F49B2.5
F49C5.4
F49E11.1
F52B5.2
F52E1.4
F53C3.1
F53G12.6
F55A12.3
F55G1.8
F57B9.8
F58A3.2
F58H12.1
F59A3.8
F59A6.1
F59E12.2
F59F3.1
F59F3.5
F59F5.3
H01G02.2
H25P06.2
H39E23.1
H42K12.1
K02E10.7
K06H7.8
K07A9.2
K07C11.2
K07F5.4
K08A8.1
K08B12.5
K08F8.1
K08H2.5
K09A9.1
K09B11.1
K09B11.5
K09C6.1
K11E8.1
K11H12.9
K12C11.4
M01B2.1
M03A1.1
M04C9.5
M7.7
M79.1
PAR2.3
R02C2.1
R02C2.2
R04A9.5
R05H5.4
R09D1.12
R11E3.1
R134.2
R13F6.6
R13H9.6
R151.4
R166.5
T01C8.1
T01G9.6
T04B2.2
T05G5.3
T06C10.3
T06C10.6
T06E4.3
T07A9.3
T07F12.4
T08D2.7
T10H9.2
T11F8.4
T13H10.1
T14E8.1
T17A3.1
T17A3.8
T17E9.1
T21G5.1
T22B11.3
T25B9.4
T25B9.5
T25E12.4
T26C12.4
T27C10.6
T27E9.3
VZC374L.1
W01B6.5
W02A2.4
W02B12.12
W02B3.2
W03A5.1
W03F8.2
W03G1.6
W04A8.7
W04B5.5
W04G5.6
W06F12.3
W08D2.8
W10G6.2
Y105C5A.24
Y106G6D.4
Y106G6E.6
Y111B2A.1
Y111B2C.h
Y116A8C.24
Y116A8C.38
Y18D10A.5
Y38F1A.10
Y38H8A.4
Y39H10A_224.a
Y43C5B.2
Y43D4A.6
Y47D3A.q
Y47G6A.5
Y47H9C.4
Y48B6A.10
Y48G1C_55.a
Y4C6A.b
Y52D5A.2
Y55D5A.5
Y59A8B.23
Y69E1A.3
Y73B6A.1
Y79H2A.11
ZC123.4
ZC404.9
ZC416.4
ZC504.3
ZC504.4
ZC581.1
ZC581.7
ZC581.9
ZC8.6
ZK1067.1
ZK370.5
ZK507.1
ZK507.3
ZK593.9
ZK617.1
ZK622.1
ZK896.8
ZK909.2
ZK938.5
